# Supplementary material for: Pheromone-based communication influences the production of somatic extracellular vesicles in C. elegans
Source: Nat Commun. 2024 Mar 28;15:2715. doi: 10.1038/s41467-024-47016-x (PMC10978837; doi:10.1038/s41467-024-47016-x)
Supplement: Supplementary file 4 — Supplementary Data 1 [file 41467_2024_47016_MOESM4_ESM.xlsx]

## Sheet: Arkusz1
Reagent or Resource	Source	Identifier
Bacterial Strains
Escherichia coli RNAi feeding strain	Caenorhabditis Genetics Center	HT115(DE3)
E. coli feeding strain	Caenorhabditis Genetics Center	OP50
Ahringer RNAi library	Source BioScience	C. elegans RNAi Collection (Ahringer)
Chemicals
All-trans retinal	Sigma-Aldrich	R2500
Bacto Agar	BioShop	AGR001.1
Bacto Peptone	BioShop	PEP403.1
Bacto Tryptone	BioShop	TRP402.1
Sodium Chloride	Chempur	117941206
Streptomycin sulfate salt	Sigma-Aldrich	S6501
Nystatin suspension 10,000 unit/mL	Sigma-Aldrich	N1638
Carbenicillin disodium salt	Roth	6344.2
Magnesium Sulfate heptahydrate	Sigma-Aldrich	M5921
Potassium dihydrogen phosphate	Roth	3904.1
di-Potassium hydrogen phosphate	Roth	P749.1
Calcium Chloride (dihydrate)	BioShop	CCL444.500
Cholesterol	BioShop	CHL500.5
Tetracycline HCl	BioShop	TET701
IPTG	BioShop	IPT001
Polystyrene microspheres	Polysciences Europe GmbH	08691-10
Tetramisole hydrochloride	Sigma-Aldrich	L9756
Paraformaldehyde	Sigma-Aldrich	158127
5-Fluoro-2’-deoxyuridine	Sigma-Aldrich	F0503
Sodium hypochlorite solution 14%	VWR	27900
Dimethyl sulfoxide	Sigma-Aldrich	D8418
Ascaroside #10	Synthesized in Frank Schroeder’s laboratory	N/A
Ascaroside #3	GLPBIO	GC35403
Software
GraphPad Prism 9	GraphPad Software, Inc.	N/A
ZEN	Zeiss	N/A
Office 365	Microsoft	N/A
ImageJ	Wayne Rasband (NIH)	N/A
BioRender	BioRender.com	N/A
Adobe Illustrator CS6	Adobe	N/A
