# Supplementary material for: Pheromone-based communication influences the production of somatic extracellular vesicles in C. elegans
Source: Nat Commun. 2024 Mar 28;15:2715. doi: 10.1038/s41467-024-47016-x (PMC10978837; doi:10.1038/s41467-024-47016-x)
Supplement: Supplementary file 5 — Supplementary Data 2 [file 41467_2024_47016_MOESM5_ESM.xlsx]

## Sheet: Arkusz1
Caenorhabditis elegans strains
Genotype	Source	Identifier	Description
wacIs1[myo-3p::rpn-5 CAI = 0.97::GGGGS Linker-wrmScarlet::unc-54 3′UTR, unc-119(+)]	This paper	Strain ACH81	Strain with muscle exopher RFP marker in N2 wild-type background
wacIs1[myo-3p::rpn-5 CAI = 0.97::GGGGS Linker-wrmScarlet::unc-54 3′UTR, unc-119(+)], wacIs14[myo-3 promoter::tomm-20_1–50aa::attB5::mGFP::unc-54-3′UTR, unc-119(+)]	Turek et al., 2021	Strain ACH93	Strain with muscle exopher RFP and mitochondrial GFP marker in N2 wild-type background
daf-22(ok693)	CGC	Strain RB859
wacIs1[myo-3p::rpn-5 CAI = 0.97::GGGGS Linker-wrmScarlet::unc-54 3′UTR, unc-119(+)], wacIs14[myo-3 promoter::tomm-20_1–50aa::attB5::mGFP::unc-54-3′UTR, unc-119(+)]; daf-22(ok693)	This paper	Strain WOP456	Strain with muscle exopher RFP and mitochondrial GFP marker in daf-22(ok693) mutant background
acox-1(ok2257)	CGC	Strain VC1785
wacIs1[myo-3 promoter::rpn-5 CAI=0.97::GGGGS Linker-wrmScarlet::unc-54 3’UTR, unc-119(+)], wacIs14[myo-3 promoter::tomm-20_1-50aa::attB5::mGFP::unc-54-3'UTR, unc-119(+)]; acox-1(ok2257) I	This paper	Strain TUR7	Strain with muscle exopher RFP and mitochondrial GFP marker in acox-1(ok2257) mutant background
maoc-1&E04F6.6(ok2645) II.	CGC	Strain RB2000
wacIs1[myo-3 promoter::rpn-5 CAI=0.97::GGGGS Linker-wrmScarlet::unc-54 3’UTR, unc-119(+)]; maoc-1&E04F6.6(ok2645) II	This paper	Strain TUR46	Strain with muscle exopher RFP marker in maoc-1&E04F6.6(ok2645) mutant background
wacIs1[myo-3 promoter::rpn-5 CAI=0.97::GGGGS Linker-wrmScarlet::unc-54 3’UTR, unc-119(+)], wacIs14[myo-3 promoter::tomm-20_1-50aa::attB5::mGFP::unc-54-3'UTR, unc-119(+)]; che-13(e1805)	This paper	Strain TUR11	Strain with muscle exopher RFP and mitochondrial GFP marker in che-13(e1805) mutant background
wacIs1[myo-3 promoter::rpn-5 CAI=0.97::GGGGS Linker-wrmScarlet::unc-54 3’UTR, unc-119(+)], wacIs14[myo-3 promoter::tomm-20_1-50aa::attB5::mGFP::unc-54-3'UTR, unc-119(+)]; qrIs2 [sra-9::mCasp1]	This paper	Strain TUR16	Strain with muscle exopher RFP, mitochondrial GFP marker, and ASK neuron genetic ablation54
wacIs1[myo-3 promoter::rpn-5 CAI=0.97::GGGGS Linker-wrmScarlet::unc-54 3’UTR, unc-119(+)], wacIs14[myo-3 promoter::tomm-20_1-50aa::attB5::mGFP::unc-54-3'UTR, unc-119(+)]; hlh-4(tm604) III	This paper	Strain TUR75	Strain with muscle exopher RFP, mitochondrial GFP marker, and ADL neuron genetic ablation55
wacIs1[myo-3 promoter::rpn-5 CAI=0.97::Optimal Linker-wrmScarlet::unc-54 3’UTR, unc-119(+)]; oyIs85 [ceh-36p::TU#813 + ceh-36p::TU#814 + srtx-1p::GFP + unc-122p::dsRed]	This paper	Strain WOP499	Strain with muscle exopher RFP, mitochondrial GFP marker, and AWC neuron genetic ablation56
wacIs1[myo-3 promoter::rpn-5 CAI=0.97::GGGGS Linker-wrmScarlet::unc-54 3’UTR, unc-119(+)], wacIs14[myo-3 promoter::tomm-20_1-50aa::attB5::mGFP::unc-54-3'UTR, unc-119(+)]; oyIs84 [gpa-4p::TU#813 + gcy-27p::TU#814 + gcy-27p::GFP + unc-122p::DsRed]	This paper	Strain TUR49	Strain with muscle exopher RFP, mitochondrial GFP marker, and ASI neuron genetic ablation56
wacIs1[myo-3 promoter::rpn-5 CAI=0.97::GGGGS Linker-wrmScarlet::unc-54 3’UTR, unc-119(+)], wacIs14[myo-3 promoter::tomm-20_1-50aa::attB5::mGFP::unc-54-3'UTR, unc-119(+)]; peIs1713 [sra-6p::mCasp-1 + unc-122p::mCherry]	This paper	Strain TUR47	Strain with muscle exopher RFP, mitochondrial GFP marker, and ASH neuron genetic ablation57
wacIs1[myo-3 promoter::rpn-5 CAI=0.97::GGGGS Linker-wrmScarlet::unc-54 3’UTR, unc-119(+)], wacIs14[myo-3 promoter::tomm-20_1-50aa::attB5::mGFP::unc-54-3'UTR, unc-119(+)]; peIs1715 [str-1p::mCasp-1 + unc-122p::GFP]	This paper	Strain TUR51	Strain with muscle exopher RFP, mitochondrial GFP marker, and AWB neuron genetic ablation57
wacIs1[myo-3 promoter::rpn-5 CAI=0.97::GGGGS Linker-wrmScarlet::unc-54 3’UTR, unc-119(+)], wacIs14[myo-3 promoter::tomm-20_1-50aa::attB5::mGFP::unc-54-3'UTR, unc-119(+)]nIs133 [pkd-2::GFP] I, ceh-30(n3714) X	This paper	Strain TUR18	Hermaphrodites of this strain have muscle exopher RFP, mitochondrial GFP marker, and contain CEM male-specific ciliated sensory neurons30
wacIs1[myo-3 promoter::rpn-5 CAI=0.97::GGGGS Linker-wrmScarlet::unc-54 3’UTR, unc-119(+)], qaIs2241[gcy-36::egl-1 + gcy-35::GFP + lin-15(+)]	This paper	Strain TUR37	Strain with muscle exopher RFP marker and AQR/PQR/URX neurons genetic ablation58
wacIs1[myo-3 promoter::rpn-5 CAI=0.97::GGGGS Linker-wrmScarlet::unc-54 3’UTR, unc-119(+)], wacIs14[myo-3 promoter::tomm-20_1-50aa::attB5::mGFP::unc-54-3'UTR, unc-119(+)]; him-5(e1490) V	This paper	Strain TUR59	Strain with muscle exopher RFP and mitochondrial GFP marker in him-5(e1490) mutant background
wacIs1[myo-3 promoter::rpn-5 CAI=0.97::GGGGS Linker-wrmScarlet::unc-54 3’UTR, unc-119(+)]; wacIs14[myo-3 promoter::tomm-20_1-50aa::attB5::mGFP::unc-54-3'UTR, unc-119(+)]; wwaEx4[gcy-36 promoter::ReaChR::mKate2::unc-54 3'UTR, unc-119(+); myo-2 promoter::mNeonGreen]	This paper	Strain TUR38	Strain with muscle exopher RFP, mitochondrial GFP marker, and ReaChR for optogenetic activation of AQR, PQR, and URX
wacIs1[myo-3 promoter::rpn-5 CAI=0.97::GGGGS Linker-wrmScarlet::unc-54 3’UTR, unc-119(+)]; wacIs14[myo-3 promoter::tomm-20_1-50aa::attB5::mGFP::unc-54-3'UTR, unc-119(+)]; wwaEx9[gcy-36 promoter::ArchT::mKate2::unc-54 3'UTR, unc-119(+); myo-2 promoter::mNeonGreen]	This paper	Strain TUR43	Strain with muscle exopher RFP, mitochondrial GFP marker, and ArchT for optogenetic inactivation of AQR, PQR, and URX
str-173(syb6501[str-173::SL2-wrmScarlet]) IV	This paper	PHX6501	Endogenous translational reporter strain for str-173 expression
str-173(syb6501[str-173::SL2-wrmScarlet]) IV, pkIs591[dpy-20(+) + gap-15::GFP]	This paper	TUR77	Endogenous translational reporter strain for str-173 expression crossed with strain expressing GFP in ASK, ADL, ASH, PHA, an PHB
wacIs1[myo-3 promoter::rpn-5 CAI=0.97::GGGGS Linker-wrmScarlet::unc-54 3’UTR, unc-119(+)], wacIs14[myo-3 promoter::tomm-20_1-50aa::attB5::mGFP::unc-54-3'UTR, unc-119(+)]; qrIs2 [sra-9::mCasp1]; qaIs2241[gcy-36::egl-1 + gcy-35::GFP + lin-15(+)]	This paper	Strain TUR61	Strain with muscle exopher RFP, mitochondrial GFP marker, and ASK/AQR/PQR/URX neurons genetic ablation
wacIs1[myo-3 promoter::rpn-5 CAI=0.97::GGGGS Linker-wrmScarlet::unc-54 3’UTR, unc-119(+)], wacIs14[myo-3 promoter::tomm-20_1-50aa::attB5::mGFP::unc-54-3'UTR, unc-119(+)]; qaIs2241[gcy-36::egl-1 + gcy-35::GFP + lin-15(+)]	This paper	Strain TUR62	Strain with muscle exopher RFP, mitochondrial GFP marker, and AQR/PQR/URX neurons genetic ablation58
wacIs1[myo-3 promoter::rpn-5 CAI=0.97::GGGGS Linker-wrmScarlet::unc-54 3’UTR, unc-119(+)], wacIs14[myo-3 promoter::tomm-20_1-50aa::attB5::mGFP::unc-54-3'UTR, unc-119(+)]; str-173(wwa1) IV	This paper	Strain WOP558	Strain with muscle exopher RFP and mitochondrial GFP marker in str-173(wwa1) mutant background, backcrossed x2 with N2
wacIs1[myo-3 promoter::rpn-5 CAI=0.97::GGGGS Linker-wrmScarlet::unc-54 3’UTR, unc-119(+)], wacIs14[myo-3 promoter::tomm-20_1-50aa::attB5::mGFP::unc-54-3'UTR, unc-119(+)]; str-173(wwa2) IV	This paper	Strain WOP559	Strain with muscle exopher RFP and mitochondrial GFP marker in str-173(wwa2) mutant background, backcrossed x6 with N2
wacIs1[myo-3 promoter::rpn-5 CAI=0.97::GGGGS Linker-wrmScarlet::unc-54 3'UTR, unc-119(+)], wacIs14[myo-3 promoter::tomm-20_1-50aa::attB5::mGFP::unc-54-3'UTR, unc-119(+)];flp-8(pk360) X	This paper	Strain TUR84	Strain with muscle exopher RFP and mitochondrial GFP marker in flp-8(pk360) X mutant background
wacIs1[myo-3 promoter::rpn-5 CAI=0.97::GGGGS Linker-wrmScarlet::unc-54 3'UTR, unc-119(+)], wacIs14[myo-3 promoter::tomm-20_1-50aa::attB5::mGFP::unc-54-3'UTR, unc-119(+)];flp-21(ok889) V.	This paper	Strain TUR85	Strain with muscle exopher RFP and mitochondrial GFP marker in flp-21(ok889) V mutant background
wacIs1[myo-3 promoter::rpn-5 CAI=0.97::GGGGS Linker-wrmScarlet::unc-54 3’UTR, unc-119(+)], wacIs14[myo-3 promoter::tomm-20_1-50aa::attB5::mGFP::unc-54-3'UTR, unc-119(+)]; flp-8(pk360) X; wwaEx4[gcy-36 promoter::ReaChR::mKate2::unc-54 3'UTR, unc-119(+); myo-2 promoter::mNeonGreen]	This paper	Strain TUR93	Strain with muscle exopher RFP, mitochondrial GFP marker, and ReaChR for optogenetic activation of AQR, PQR, and URX in flp-8(pk360) X mutant background
wacIs1[myo-3 promoter::rpn-5 CAI=0.97::GGGGS Linker-wrmScarlet::unc-54 3’UTR, unc-119(+)], wacIs14[myo-3 promoter::tomm-20_1-50aa::attB5::mGFP::unc-54-3'UTR, unc-119(+)]; flp-21(ok889) V; wwaEx4[gcy-36 promoter::ReaChR::mKate2::unc-54 3'UTR, unc-119(+); myo-2 promoter::mNeonGreen]	This paper	Strain TUR94	Strain with muscle exopher RFP, mitochondrial GFP marker, and ReaChR for optogenetic activation of AQR, PQR, and URX in flp-21(ok889) V mutant background
wacIs1[myo-3 promoter::rpn-5 CAI=0.97::GGGGS Linker-wrmScarlet::unc-54 3’UTR, unc-119(+)], wacIs14[myo-3 promoter::tomm-20_1-50aa::attB5::mGFP::unc-54-3'UTR, unc-119(+)]; flp-8(pk360) X; flp-21(ok889) V	This paper	TUR97	Strain with muscle exopher RFP and mitochondrial GFP marker in flp-8(pk360) X; flp-21(ok889) V mutant background
wacIs1[myo-3 promoter::rpn-5 CAI=0.97::GGGGS Linker-wrmScarlet::unc-54 3’UTR, unc-119(+)], wacIs14[myo-3 promoter::tomm-20_1-50aa::attB5::mGFP::unc-54-3'UTR, unc-119(+)]; flp-8(tm741) X; flp-21(ok889) V; wwaEx4[gcy-36 promoter::ReaChR::mKate2::unc-54 3'UTR, unc-119(+); myo-2 promoter::mNeonGreen]	This paper	Strain TUR96	Strain with muscle exopher RFP, mitochondrial GFP marker, and ReaChR for optogenetic activation of AQR, PQR, and URX in flp-8(pk360) X; flp-21(ok889) V mutant background
wild type	Caenorhabditis Genetics Center	Strain N2	C. elegans var Bristol wild isolate
