# Supplementary material for: Pheromone-based communication influences the production of somatic extracellular vesicles in C. elegans
Source: Nat Commun. 2024 Mar 28;15:2715. doi: 10.1038/s41467-024-47016-x (PMC10978837; doi:10.1038/s41467-024-47016-x)
Supplement: Supplementary file 6 — Supplementary Data 3 [file 41467_2024_47016_MOESM6_ESM.xlsx]

## Sheet: Arkusz1
Recombinant DNA
Plasmid: pGLOW77 (myo-2 promoter::mNeonGreen)	Addgene	#177338
Plasmid: pAS01 (gcy-36 promoter::ReaChR::mKate2-unc-54 3’UTR in pCG150)	This paper	N/A
Plasmid: pAS02 (gcy-36 promoter::ArchT::mKate2-unc-54 3’UTR in pCG150)	This paper	N/A
Plasmid: pAZ03 (mKate2-unc-54 3’UTR in pCG150)	This paper	N/A
Plasmid: ArchT (ArchT template)	gift from Bringmann Lab	N/A
Plasmid: ReaChR (ReaChR template)	gift from Bringmann Lab	N/A
Plasmid: mKate2-unc-54 3’UTR (mKate2-unc-54 3’UTR template)	gift from Bringmann Lab	N/A
Plasmid: pMH389 (gcy-36 promoter template)	gift from Kapitein Lab	N/A
Plasmid: pCG150	Addgene	#17247
Oligonucleotides
Used for acox-1(ok2257) genotyping	FP1 AGTAGAGGCTGACGGGACTT	RP GGGCAAATGGACATCAAGGC
	FP2 CTCGCTCGTTACCTCGTCAA
Used for che-13(e1805) genotyping	FP1 ATCCGTATTGCTTTGGAGAACGCTGTA	RP1 TGATGAGTTTCAGAAGAATCCACGCC
	FP2 GAGTTCATCTGTTCAAGATGAAGACGCC	RP2 CAGTGGATGAGCAAGATGAAGATGATGA
Used for daf-22(ok693) genotyping	FP	RP1
	ACATTTGCCACGTAGCTGGT	TGGGCCGAGACAAAGCTTAC
		RP2
		GTGGTAAGGGAAAAGCGCAA
Used for maoc-1(ok2645) genotyping	FP ACACGTTGTACATCTCTCCCG	RP1 AGTCTTGACCCCATGTGTTGA
		RP2 CAGCAATTGAACCACGTCCA
Used for flp-8(pk360) genotyping	FP	RP1
	TGCTCTCAAAGACACGTTTATTG	CACGCCTTCTTGTGCTGAA
		RP2
		CGGTAAGCAGTTTTGAAGCAT
Used for flp-21(ok889) genotyping	FP ACAAAGTCATCGAGCAGTAGAT	RP1
		TTCCGGCCACCTCAACTATG
		RP2
		ACAACGAGATCCTAAAACGACA
Used for creating pAS01
-gcy-36	FP	RP
	TATGACCATGATTACGCCAAGCTATCTGGCACACTTTTTATTTCCATAAACCTGC	TTGGCGCGCCCCACTTTGTACAAGAAAGCTGGGTTCCGGATCCTCCTCCGGATC
-ReaChR	FP	RP
	AAATTCAAACAAGGGCTACCCAACAATGGTCTCCCGTCGTCCATG	TTGGCGCGCCCCACTTTGTACAAGAAAGCTGGGTTCCGGATCCTCCTCCGGATC
Used for creating pAS02
-gcy-36	FP	RP
	TATGACCATGATTACGCCAAGCTATCTGGCACACTTTTTATTTCCATAAACCTGC	TTGGAGGGCGATTGGGTCCATTTTTTGTTGGGTAGCCCTTGTTTGAATTTAC
-ArchT	FP	RP
	AAATTCAAACAAGGGCTACCCAACAAAAAATGGACCCAATCGCCCTC	TTGGCGCGCCCCACTTTGTACAAGAAAGCTGGGTTTTCCTCCTGGCTCTGGGG
