# Supplementary material for: Pheromone-based communication influences the production of somatic extracellular vesicles in C. elegans
Source: Nat Commun. 2024 Mar 28;15:2715. doi: 10.1038/s41467-024-47016-x (PMC10978837; doi:10.1038/s41467-024-47016-x)
Supplement: Supplementary file 8 — Source Data [file 41467_2024_47016_MOESM8_ESM.xlsx]

## Sheet: 1c
WT ⚥	him-5(e1490)⚥
5	14
1	6
1	19
4	32
0	14
5	5
11	4
4	10
1	10
2	21
3	16
5	4
3	10
3	13
7	22
1	13
3	13
7	6
2	27
1	5
6	2
5	25
1	4
4	26
5	5
8	10
0	5
3	9
4	3
10	5
3	8
9	9
2	10
12	14
4	12
4	8
2	3
2	8
3	23
4	8
2	21
15	4
7	5
1	13
3	11
6	9
0	13
3	15
5	5
4	8
5	8
5	16
7	10
4	13
3	2
2	6
7	15
2	12
9	13
8	12
4	17
6	7
7	9
8	20
11	10
4	3
5	9
3	13
8	12
6	12
4	12
1	11
5	7
3	7
8	14
5	14
2	16
4	18
0	13
	15
	11
	11
	8

## Sheet: 1d
WT ⚥	him-5(e1490) ⚥
10	10
8	24
10	21
15	22
10	16
10	21
5	11
13	17
2	11
15	30
14	13
12	17
6	14
10	11
16	39
10	18
10	10
14	18
10	37
0	12
8	9
14	22
7	8
6	28
13	15
8	24
15	16
10	12
14	22
16	12
21	18
10	13
10	9
14	18
17	16
16	7
7	33
13	12
14	32
10	11
16	21
17	11
10	13
14	24
13	21
19	11
6	27
11	13
18	13
14	13
7	21
15	18
15	3
14	20
16	10
18	14
19	25
7	21
28	25
16	15
16	17
32	14
16	12
21	14
29	40
21	12
14	14
13	23
17	25
20	24
13	10
18	24
19	19
27	34
23	25
11	14
18	31
24	37
13	32
	18
	18
	29
	29
	16
	21

## Sheet: 1f
WT ⚥	WT ⚥ + him-5(e1490) ♂ scent	WT ♀ + WT ♂ scent
4	12	12
11	21	5
7	18	17
4	23	4
3	6	0
8	7	11
13	9	9
6	9	14
3	3	7
2	17	6
7	16	10
9	15	7
4	10	12
0	10	9
5	12	21
3	3	3
5	9	12
4	8	7
1	6	4
4	13	12
4	12	10
3	19	13
7	9	4
5	10	14
3	7	21
9	9	11
5	22	8
4	14	13
2	6	10
8	9	6
3	13	8
5	7	7
3	15	14
6	13	9
3	22	11
1	21	14
6	12	8
4	13	8
7	10	4
10	9	8
4	18	6
7	21	12
2	11	4
8	6	7
9	11	6
3	14	10
8	7	18
4	9	8
5	5	6
7	9	14
3	10	12
2	8	4
11	22	9
4	15	19
4	17	11
1	18	4
7	14	10
9	9	10
2	7	6
3	16	7
5	12	8
5	22	2
6	11	4
2	11	2
6	7	9
2	9	10
7	15	12
3	16	8
2	6	7
1	5	7
3	13	12
7	11	7
1	2	3
10	3	6
3	8	14
2	9	5
1	15	6
9	1	9
4	10	2
9	4	10
2	20	2
0	5	7
2	2	6
4	17	2
1	6	6
13	9	10
2	1	12
1	1	9
2	6	13
13	8
2	3
0	5
1	6
7	12
3	18
14	4
2	4
8	13
3
7
3
4
3
3
5
5

## Sheet: 1g
WT ⚥	WT ⚥ + him-5(e1490)♂ scent	WT ⚥ + WT ♂ scent
22	32	19
25	34	33
30	36	29
25	28	49
26	36	30
15	39	14
24	28	38
18	39	31
27	28	40
22	48	27
20	32	34
24	23	35
23	33	32
34	24	33
22	21	24
16	28	34
21	37	26
26	23	37
27	41	27
25	43	28
24	34	32
32	38	24
25	22	52
27	39	17
19	32	20
18	35	25
31	37	41
18	41	26
24	43	31
22	28	38
23	29	38
39	36	34
26	35	20
21	32	14
21	37	25
18	37	34
19	25	24
13	37	40
22	28	27
34	30	28
22	42	20
33	30	38
22	36	22
12	30	23
27	25	25
28	48	21
12	23	29
25	32	51
24	39	26
31	41	36
32	47	20
24	20	34
27	30	20
25	36	27
24	29	35
27	42	20
18	22	24
31	37	30
32	28	29
33	25	24
30	31
27	44
28	49
27	29
19	27
14	44
29	39
27	35
24	24
17	19
25	29
18	34
35	19
26	27
23	14
21	25
29	23
26	29
11	21
21	25
32	20
33	26
21	21
10	24
12	31
24	26
11	18
22	31
17	16
18	16
16	21
24	35
26	33
24	32
23	18
12	18
15	20
26	26
15
20
27
19
24
22
22

## Sheet: 1i
WT ⚥	WT ⚥ + him-5(e1490) ♂ scent	WT ⚥ + him-5(e1490) ♂ scent	WT ⚥ + him-5(e1490) ♂ scent	WT ⚥ + him-5(e1490) ♂ scent	WT ⚥ + him-5(e1490)♂ scent
7	9	5	6	10	21
4	4	2	2	3	11
2	4	11	4	3	10
1	8	4	16	5	11
6	6	5	4	10	9
2	1	7	6	2	11
2	6	8	6	8	5
8	4	4	16	5	8
2	10	6	17	3	7
5	6	10	6	8	11
1	1	9	18	7	12
2	7	5	4	7	9
2	5	6	10	14	3
6	7	1	4	11	18
4	5	8	13	8	12
0	8	5	5	3	11
1	6	6	12	3	5
9	7	15	4	4	9
4	11	10	16	5	7
4	4	10	16	5	6
3	5	5	12	6	13
6	6	2	14	8	16
3	13	3	17	9	7
4	8	5	4	12	3
3	4	3	18	4	6
2	5	2	18	6	2
3	12	11	11	5	9
3	8	9	10	9	23
1	7	5	3	8	6
5	3	1	5	9	8
6	4	6	7	3	12
3	11	4	20	7	9
12	8	5	3	2	13
7	7	11	8	5	7
9	4	0	8	12	3
8	5	2	4	3	14
8	6	4	5	7	8
0	2	4	12	3	9
2	3	3	11	3	9
1	2	4	4	4	8
5	7	3	9	6	7
6	4	7	3	9	9
1	5	5	10	5	6
3	7	10	1	3	13
4	5	3	24	2	4
11	8	2	7	2	16
1	14	2	11	11	10
7	8	6	5	5	14
2	7	8	8	2	9
5	2	1	11	4	8
1	6	3	7	8	6
8	6	7	8	5	6
5	4	1	5	6	5
5	2	7	16	0	12
4	6	8	8	4	18
4	10	0	11	6	3
4	4	2	8	3	11
3	6	6	9	8	6
6	6	4	6	5	12
2	8	9	12	1	8
1	9	4	10	2	2
2	5	6	7	10	14
0	4	4	4	8	15
8	5	20	7	4	18
3	12	1	9	4	11
4	3	3	2	8	8
5	9	2	12	10	14
2	7	0	10	6	5
5	9	2	17	11	9
1	2	7	2	7	14
4	6	11	11	6	12
2	7	5	6	4	11
8	8	8	6	5	14
4	4	4	10	9	8
2	3	8	6	5	6
2	3	6	3	6	4
3	4	3	14	0	9
6	6	5	7	6	5
9	1	6	8	6	7
9	4	10	11	8	7
5	11	9	14	4	7
5	3	16	4	12	3
5	10	7	14	4	9
5	2	6	8	4	9
6	7	5	13	5	4
4	2		9	8	7
3	6		1	4	8
4			8	1	8
7				2	11
5					14

## Sheet: 1j
WT ⚥	WT ⚥ + him-5(e1490) ♂ scent	WT ⚥ + him-5(e1490) ♂ scent	WT ⚥ + him-5(e1490) ♂ scent	WT ⚥ + him-5(e1490) ♂ scent	WT ⚥ + him-5(e1490)♂ scent
10	36	32	34	22	12
30	21	33	44	33	32
41	20	14	29	27	15
25	32	17	29	21	34
21	26	32	51	35	36
26	33	43	17	34	37
19	36	24	26	33	25
13	28	27	33	30	15
12	43	22	35	30	27
33	21	25	42	27	26
16	22	32	39	24	24
29	29	31	33	28	32
23	21	33	31	21	36
26	32	27	17	22	27
14	21	14	21	25	29
16	27	29	35	21	19
38	42	25	39	26	41
21	19	23	41	23	25
19	43	23	17	22	26
19	20	26	20	21	29
27	15	32	21	16	17
34	28	29	26	11	34
17	32	28	26	19	29
14	38	20	39	19	37
19	21	33	26	10	26
18	25	21	27	31	35
7	24	36	28	12	26
15	20	32	21	30	21
17	20	30	36	23	33
19	31	33	40	25	47
26	19	15	30	18	29
21	20	16	19	13	31
21	26	30	32	28	25
17	17	15	25	26	16
22	21	17	25	20	33
17	39	23	35	23	30
25	23	18	34	26	46
13	35	46	26	16	24
18	29	17	28	15	30
13	31	16	23	12	27
26	20	33	41	26	24
16	25	17	20	17	12
22	8	28	26	30	24
17	28	30	19	24	19
13	33	16	27	14	22
27	17	20	23	18	23
24	28	21	43	18	19
21	14	21	13	25	26
11	31		28	27	31
22	17		30	21	24

## Sheet: 2b
1 WT⚥	10 WT⚥
3	2
4	0
6	1
3	4
3	4
9	1
5	2
4	1
8	3
2	2
10	4
3	0
2	5
8	2
8	4
9	1
3	6
1	3
5	0
7	6
7	4
5	5
1	1
5	9
5	5
4	0
1	1
3	10
16	0
19	1
12	0
5	6
8	1
14	14
4	5
12	16
7	3
3	1
0	8
7	2
5	1
17	2
0	3
5	2
2	2
8	7
9	13
6	2
22	3
14	4
2	3
7	2
12	5
10	7
7	9
2	4
12	4
1	4
3	0
18	4
9	5
4	10
3	1
8	8
16	5
2	3
7	0
4	2
7	6
4	4
4	3
2	4
5	1
10	0
0	1
0	6
5	0
4	7
6	5
17	2
4	0
3	5
8	0
5	3
4	4
8	4
4	1
8	2
	3
	2

## Sheet: 2c
1 WT⚥	10 WT⚥
26	17
16	9
15	12
7	14
20	15
19	13
16	18
12	13
11	17
16	6
18	13
14	16
13	20
8	12
13	9
16	12
9	8
10	16
17	16
21	15
13	14
15	27
10	16
17	23
19	17
8	21
11	10
19	13
15	11
11	14
13	10
10	7
19	10
14	19
15	17
13	13
13	20
13	10
7	13
9	13
12	9
22	9
4	9
13	10
7	9
12	12
13	22
9	16
15	8
15	8
19	17
13	9
8	13
18	15
9	14
9	11
9	6
10	12
10	10
21	17
12	17
6	18
12	14
18	14
23	9
15	10
17	12
16	9
12	15
10	20
14	12
12	14
15	7
21	11
15	14
1	11
10	14
12	13
17	12
22	10
8	6
15	15
5	12
17	6
19	18
20	12
12	19
11	12
	16
	18

## Sheet: 2e
1 WT⚥	5 WT⚥	10 WT⚥
0	0	2
1	1	6
1	2	1
0	0	0
2	1	2
3	0	3
1	2	4
1	0	0
0	2	5
2	2	0
2	0	3
0	0	3
4	4	0
8	0	1
2	3	2
0	4	3
5	5	1
5	0	4
6	0	6
7	2	0
4	1	3
5	5	3
0	0	0
0	4	4
2	1	3
3	2	3
3	3	4
2	2	1
8	3	3
6	2	6
7	4	4
8	3	7
4	5	3
4	1	5
7	4	2
4	1	1
1	2	1
10	2	2
6	4	1
12	4	7
6	6	3
5	9	3
13	4	1
6	0	13
2	5	6
4	4	6
4	1	1
8	6	3
5	11	1
16	3	3
7	2	1
4	4	6
2	0	7
3	3	7
7	2	3
1	3	4
2	2	3
4	6	1
4	7	2
10	8	1
9	2	3
3	5	2
18	8	1
5	5	0
4	9	10
3	11	3
13	10	0
1	9	3
2	2	4
7	2	4
9		0
3		2
5		2
5		3
1		0
4

## Sheet: 2f
1 WT⚥	10 WT⚥	100 WT⚥
4	9	6
21	6	4
4	0	6
6	10	4
3	12	4
7	8	9
23	5	11
9	3	0
14	5	3
5	6	8
6	7	9
12	7	11
14	6	14
2	8	12
11	8	11
9	8	7
3	9	7
5	4	1
11	3	9
9	0	9
10	1	5
14	5	21
5	6	8
17	8	10
12	2	3
5	3	5
17	6	6
11	3	7
8	12	9
6	7	15
5	7	7
4	9	1
7	5	6
10	11	0
10	3	11
7	14	0
4	6	2
3	4	5
5	2	7
5	5	11
14	2	7
6	11	5
4	2	2
6	5	5
9	3	2
4	5	0
5	6	6
6	2	8
9	3	3
5	9	9
4	9	4
10	4	1
13	5	7
4	11	8
9	3	4
3	5	4
4	3	5
6	8	5
24	12	7
6	4	5
6	4	1
12	3	19
5	2	3
13	10	8
3	2	7
6	2	0
6	4	0
6	3	3
6	8	0
5	7	0
15	9	0
16	10	12
14	3	15
6	9	1
0	4	0
5	0	2
11	0	8
9	1	6
9	2	3
8	4	0
7	6	0
9	2	0
10	7	1
10	13	2
4	4	1
10	2	0
10	2	3
2	5	2
5	1	0
16	3	8
6	2	5
5	6	2
10	0	2
11	3	0
5	5	6
1	5	3
7	4	1
12	3	3
6	7	6
8	0	7
	5	3
	6	7
	0	8
	2	5
	5	1
	0	2
	3	6
	4	6
	5	3
	3	9
	11	3
	1	1
		1
		1
		2
		5
		8
		1
		6
		4
		2
		2
		2
		2

[truncated: 61 more sheets: 2g, 2h, 3a, 3b, 3c, 3d, 3g, 3h, 4b, 4c, 4d, 4e, 4f, 5c, 5d, 5e, 5f, 5g, 5h, 5i …]
